# Supplementary material for: QTL Mapping and GWAS Reveal the Genetic Mechanism Controlling Soluble Solids Content in Brassica napus Shoots
Source: Foods. 2021 Oct 11;10(10):2400. doi: 10.3390/foods10102400 (PMC8535538; doi:10.3390/foods10102400)
Supplement: Supplementary file 1 [file foods-10-02400-s001.zip]

Archive with 1 entries (1 files):
- foods-1386206-supplementary.xls
