# Supplementary material for: QTL Mapping and GWAS Reveal the Genetic Mechanism Controlling Soluble Solids Content in Brassica napus Shoots
Source: Foods. 2021 Oct 11;10(10):2400. doi: 10.3390/foods10102400 (PMC8535538; doi:10.3390/foods10102400)
Supplement: Supplementary file 1 [file foods-10-02400-s001.zip › foods-1386206-supplementary.xls]

## Sheet: Sheet1
Supplementary Data S1. Information of the 302 association panel and group information based on population structure
Accession number	Inbred lines	Country/Region	Type	Cluster*			Type	Number	Percentage
L1	Ganyou5	Hubei(China)	Semi-winter	group2		302 accessions	Semi-winter	255	0.844371
L2	Nonglin42	Japan	Semi-winter	group2			Spring	23	0.0761589
L4	Huaiyou6-1	Jiangsu(China)	Semi-winter	group2			winter	24	0.0794702
L6	28887	Chongqing(China)	Semi-winter	group2
L7	Qianyou4	Guizhou(China)	Semi-winter	group2		Group1	Semi-winter	14	0.583333
L8	Qianyou331	Guizhou(China)	Semi-winter	group2			Spring	8	0.333333
L9	Enyou73-1-2	Hubei(China)	Semi-winter	group2			winter	2	0.0833333
L10	Niuerduo	Guizhou(China)	Semi-winter	group2
L11	880101	Chongqing(China)	Semi-winter	group2		Group2	Semi-winter	210	0.867769
L17	SWU46	Chongqing(China)	Semi-winter	group2			Spring	13	0.053719
L18	SWU47	Chongqing(China)	Semi-winter	group2			winter	19	0.0785124
L20	SWU52	Chongqing(China)	Semi-winter	group2
L21	SWU53	Chongqing(China)	Semi-winter	group2		Mixed Group	Semi-winter	31	0.861111
L23	SWU59	Chongqing(China)	Semi-winter	group2			Spring	2	0.0555556
L24	SWU65	Chongqing(China)	Semi-winter	group2			winter	3	0.0833333
L31	Chuanyou20	Sichuan(China)	Semi-winter	group2
L33	CY12NY-7	Sichuan(China)	Semi-winter	group2
L35	CY12Q8-7	Sichuan(China)	Semi-winter	group2
L36	CY12QSZ06	Sichuan(China)	Semi-winter	group2
L39	CY12Q21535-N3	Sichuan(China)	Semi-winter	group2
L40	CY12PXW-4	Sichuan(China)	Semi-winter	group2
L41	CY12PXW-6	Sichuan(China)	Semi-winter	group2
L43	CY13PXW-17	Sichuan(China)	Semi-winter	group2
L44	CY14PXW-18	Sichuan(China)	Semi-winter	group2
L45	CY15PXW-31	Sichuan(China)	Semi-winter	group2
L47	CY17PXW-58	Sichuan(China)	Semi-winter	mix
L48	CY18PXW-62	Sichuan(China)	Semi-winter	group2
L49	CY19PXW-65	Sichuan(China)	Semi-winter	mix
L50	CY20PXW-66	Sichuan(China)	Semi-winter	group2
L51	CY21PXW-84	Sichuan(China)	Semi-winter	group2
L52	CY12GJ-1	Sichuan(China)	Semi-winter	group2
L53	wx1025	Hunan(China)	Semi-winter	group2
L57	10-1043	Hunan(China)	Semi-winter	group2
L58	10-1047	Hunan(China)	Semi-winter	group2
L59	10-1061	Hunan(China)	Semi-winter	group2
L63	1472	Hunan(China)	Semi-winter	group2
L65	Xiangyou15	Hunan(China)	Semi-winter	group2
L66	Xiangyou11	Hunan(China)	Semi-winter	group2
L67	740	Hunan(China)	Semi-winter	group2
L70	783	Hunan(China)	Semi-winter	group2
L71	782	Hunan(China)	Semi-winter	group2
L72	YB3	Hunan(China)	Semi-winter	group2
L73	1360	Hunan(China)	Semi-winter	group2
L74	563	Hunan(China)	Semi-winter	group2
L75	WX10329	Hunan(China)	Semi-winter	group2
L76	santana	German	Winter	group2
L77	1281	Hunan(China)	Semi-winter	group2
L80	1322	Hunan(China)	Semi-winter	group2
L81	1252	Hunan(China)	Semi-winter	group2
L85	07016	Hubei(China)	Semi-winter	group2
L86	9F087	Hubei(China)	Semi-winter	group2
L87	97096	Hubei(China)	Semi-winter	group2
L90	07191	Hubei(China)	Semi-winter	group2
L92	RQ011	Hubei(China)	Semi-winter	group2
L93	RR009	Hubei(China)	Semi-winter	group2
L94	RR002	Hubei(China)	Semi-winter	mix
L98	01111	Hubei(China)	Semi-winter	group2
L99	01570	Hubei(China)	Semi-winter	group2
L101	1188	Hubei(China)	Semi-winter	group2
L102	02354	Hubei(China)	Semi-winter	group2
L103	02359	Hubei(China)	Semi-winter	group2
L106	93210	Hubei(China)	Semi-winter	mix
L113	2011-7103	Hubei(China)	Semi-winter	group2
L114	2012-11526	Hubei(China)	Semi-winter	group2
L115	2012-3448	Hubei(China)	Semi-winter	mix
L118	2012-5086	Hubei(China)	Semi-winter	group2
L119	2012-5113	Hubei(China)	Semi-winter	group2
L120	2012-8327	Hubei(China)	Semi-winter	group2
L121	2012-8355	Hubei(China)	Semi-winter	group2
L122	2012-8380	Hubei(China)	Semi-winter	group2
L125	2012-9354	Hubei(China)	Semi-winter	mix
L126	2012-9380	Hubei(China)	Semi-winter	mix
L127	2012-9478	Hubei(China)	Semi-winter	mix
L130	R2	Hubei(China)	Semi-winter	group2
L132	Yangguang198-1	Hubei(China)	Semi-winter	group2
L133	Yangguang2009-1	Hubei(China)	Semi-winter	group2
L134	Zhongshuang10-1	Hubei(China)	Semi-winter	group2
L137	Zhongshuang6-2	Hubei(China)	Semi-winter	group2
L138	Zhongshuang7-1	Hubei(China)	Semi-winter	group2
L139	Zhongyou589-2	Hubei(China)	Semi-winter	group2
L140	Zhongyou821Q	Hubei(China)	Semi-winter	group2
L142	Major	France	Winter	group2
L143	Huashuang2	Hubei(China)	Semi-winter	group2
L144	Aurora	German	Spring	group2
L145	Huayou13	Hubei(China)	Semi-winter	group2
L146	Rucabo	German	Spring	mix
L147	Huayou3	Hubei(China)	Semi-winter	group2
L154	11-9-703	Hubei(China)	Semi-winter	group2
L156	11-9-705	Hubei(China)	Semi-winter	mix
L162	11-P67Dong	Hubei(China)	Semi-winter	group2
L164	10-Chong23	Hubei(China)	Semi-winter	group2
L165	10-Chong24	Hubei(China)	Semi-winter	group2
L166	10-Chong25	Hubei(China)	Semi-winter	group2
L167	10-Chong29	Hubei(China)	Semi-winter	group2
L168	10-Chong32	Hubei(China)	Semi-winter	mix
L169	10-Chong33	Hubei(China)	Semi-winter	group2
L171	10-江Peng2	Hubei(China)	Semi-winter	group2
L172	10-江Peng3	Hubei(China)	Semi-winter	group2
L176	11-P74-8 Fu	Hubei(China)	Semi-winter	group2
L178	7-7766-74	Hubei(China)	Semi-winter	group2
L179	P18Fu	Hubei(China)	Semi-winter	group2
L180	64Peng-10	Hubei(China)	Semi-winter	group2
L181	Shengguang	Hubei(China)	Semi-winter	group2
L182	JiaYu17Peng	Hubei(China)	Semi-winter	group2
L183	JiaYu25Peng	Hubei(China)	Semi-winter	group2
L184	JiaYu16Peng	Hubei(China)	Semi-winter	group2
L185	JiaYu31Peng	Hubei(China)	Semi-winter	mix
L189	Huashuang128	Hubei(China)	Semi-winter	group2
L190	Jia904	Hubei(China)	Semi-winter	group2
L192	JiaPF190Peng	Hubei(China)	Semi-winter	group2
L193	Jia915	Hubei(China)	Semi-winter	group2
L195	Jia951Peng	Hubei(China)	Semi-winter	group2
L199	JiaYu05Peng	Hubei(China)	Semi-winter	group2
L201	Huyou17-2	Shanghai(China)	Semi-winter	group2
L203	Huyou12	Shanghai(China)	Semi-winter	mix
L204	Ningyou18-2	Jiangsu(China)	Semi-winter	group2
L205	Ningyou16	Jiangsu(China)	Semi-winter	group2
L207	Ningyou12-2	Jiangsu(China)	Semi-winter	group2
L208	Shilijia	Jiangsu(China)	Semi-winter	group2
L210	Yangyou6	Jiangsu(China)	Semi-winter	group2
L211	Yangyou5	Jiangsu(China)	Semi-winter	group2
L213	Hongyou3-2	Jiangsu(China)	Semi-winter	group2
L214	Suyou1-2	Jiangsu(China)	Semi-winter	group2
L215	Zheyou18	Zhejiang(China)	Semi-winter	group2
L217	Zheshuang8	Zhejiang(China)	Semi-winter	group2
L218	Zheyou758	Zhejiang(China)	Semi-winter	group2
L219	Huyou14	Shanghai(China)	Semi-winter	group2
L220	Huyou18-2	Shanghai(China)	Semi-winter	group2
L221	Huyou19	Shanghai(China)	Semi-winter	group2
L223	Zheyou21-2	Zhejiang(China)	Semi-winter	group2
L224	Zheshuang6	Zhejiang(China)	Semi-winter	group2
L225	Wanyou15	Anhui(China)	Semi-winter	group2
L226	Wanyou16	Anhui(China)	Semi-winter	group2
L228	Wanyou29	Anhui(China)	Semi-winter	group2
L229	Houyou11	Qinghai(China)	Spring	group2
L230	Qingyou241	Qinghai(China)	Spring	group2
L231	CHINOOK	Sweden	Spring	group2
L232	AGENA	Sweden	Spring	group2
L233	08-34-45	Qinghai(China)	Spring	group2
L236	AGREV012	German	Spring	group1
L237	AGREV019	German	Spring	group1
L238	AGREV021	German	Spring	group1
L247	Qu	America	Spring	group1
L249	11-504	Qinghai(China)	Spring	group2
L252	11-1184	Qinghai(China)	Spring	group2
L260	P113	Shanxi(China)	Semi-winter	group2
L261	P158	Shanxi(China)	Semi-winter	mix
L262	P310	Shanxi(China)	Semi-winter	group2
L263	P312	Shanxi(China)	Semi-winter	group1
L264	P668	Shanxi(China)	Semi-winter	mix
L265	P685	Shanxi(China)	Semi-winter	group2
L266	A117	Shanxi(China)	Winter	group2
L268	B250	Shanxi(China)	Winter	group2
L269	B265	Shanxi(China)	Winter	group2
L270	A109	Shanxi(China)	Winter	group2
L271	B285	Shanxi(China)	Winter	group1
L272	C052	Shanxi(China)	Winter	group2
L273	GY270	Shanxi(China)	Semi-winter	group2
L274	GY282	Shanxi(China)	Semi-winter	group2
L275	GY284	Shanxi(China)	Semi-winter	group2
L276	B262	Henan(China)	Winter	mix
L277	A82	Jiangxi(China)	Winter	group2
L278	A98	Shanxi(China)	Winter	group2
L281	A97	Sichuan(China)	Semi-winter	group1
L282	A148	Sweden	Winter	group2
L284	08-P35	Hubei(China)	Semi-winter	mix
L285	08-P36	Hubei(China)	Semi-winter	group1
L286	09-P32	Hubei(China)	Semi-winter	group1
L287	09-P36	Hubei(China)	Semi-winter	mix
L289	10-P10	Hubei(China)	Semi-winter	group2
L291	11-P30	Hubei(China)	Semi-winter	group2
L293	12-P25	Hubei(China)	Semi-winter	group2
L296	03Ⅰ32B	Hubei(China)	Semi-winter	group1
L298	DD1	Hubei(China)	Semi-winter	group2
L299	9L302-1	Hubei(China)	Semi-winter	group1
L306	986	Hubei(China)	Semi-winter	group1
L311	06H7	Hubei(China)	Semi-winter	mix
L313	Hubeibaihua	Hubei(China)	Winter	group2
L316	Oscar	Australia	Spring	mix
L317	Sophia	German	Spring	group1
L320	Wesreo	Australia	Spring	group1
L321	Wase Chousen	South Korea	Spring	group2
L323	Nakaee Chousen	South Korea	Spring	group2
L325	90750	Chongqing(China)	Winter	group1
L326	Nonglin43	Japan	Winter	group2
L328	Youyan2	Guizhou(China)	Semi-winter	group2
L331	SWU49	Chongqing(China)	Semi-winter	mix
L332	SWU54	Chongqing(China)	Semi-winter	group2
L333	SWU57	Chongqing(China)	Semi-winter	group2
L334	SWU60	Chongqing(China)	Semi-winter	mix
L337	SWU63	Chongqing(China)	Semi-winter	group2
L338	SWU64	Chongqing(China)	Semi-winter	group2
L339	SWU66	Chongqing(China)	Semi-winter	group2
L342	SWU69	Chongqing(China)	Semi-winter	group2
L343	SWU70	Chongqing(China)	Semi-winter	group2
L344	SWU71	Chongqing(China)	Semi-winter	mix
L345	SWU74	Chongqing(China)	Semi-winter	group2
L346	SWU75	Chongqing(China)	Semi-winter	group2
L347	SWU76	Chongqing(China)	Semi-winter	group2
L348	SWU77	Chongqing(China)	Semi-winter	group2
L349	SWU80	Chongqing(China)	Semi-winter	group2
L351	SWU84	Chongqing(China)	Semi-winter	group2
L352	SWU85	Chongqing(China)	Semi-winter	group2
L353	SWU87	Chongqing(China)	Semi-winter	group2
L354	SWU88	Chongqing(China)	Semi-winter	group2
L356	SWU90	Chongqing(China)	Semi-winter	group2
L360	SWU96	Chongqing(China)	Semi-winter	group2
L362	SWU100	Chongqing(China)	Semi-winter	group2
L363	SWU102	Chongqing(China)	Semi-winter	group2
L364	SWU103	Chongqing(China)	Semi-winter	group2
L365	SWU104	Chongqing(China)	Semi-winter	group2
L369	SWU111	Chongqing(China)	Semi-winter	group2
L371	SWU113	Chongqing(China)	Semi-winter	group2
L373	Zhongshuang10-2	Hubei(China)	Semi-winter	group2
L374	Zhongshuang6-1	Hubei(China)	Semi-winter	group2
L380	Zhen2609	Jiangsu(China)	Semi-winter	group2
L381	HX0352	Jiangsu(China)	Semi-winter	group2
L383	Huyou21	Shanghai(China)	Semi-winter	group2
L384	Zheshuang3	Zhejiang(China)	Semi-winter	group2
L385	Zheyou21-1	Zhejiang(China)	Semi-winter	group2
L391	Yangyou4	Shanghai(China)	Semi-winter	group2
L392	Huyou15-1	Shanghai(China)	Semi-winter	group2
L395	Huyou18-1	Shanghai(China)	Semi-winter	group2
L400	Zhongshuang4-1	Hubei(China)	Semi-winter	group2
L402	Yangguang198-2	Hubei(China)	Semi-winter	group2
L403	Huahang901	Hubei(China)	Semi-winter	group2
L404	YangJ6711	Jiangsu(China)	Semi-winter	group2
L407	Xiwang106-2	Hubei(China)	Semi-winter	group2
L408	Zheyou17	Zhejiang(China)	Semi-winter	group2
L410	Zhongyou821	Hubei(China)	Semi-winter	group2
L411	Qinyou1	Shanxi(China)	Winter	group2
L412	Weilong88	Shanxi(China)	Semi-winter	group2
L413	Yanyou2	Jiangsu(China)	Semi-winter	group2
L415	Suyou4	Jiangsu(China)	Semi-winter	group2
L416	Fengyou9	Henan(China)	Semi-winter	group2
L417	De68-12	Sichuan(China)	Semi-winter	group2
L428	Qing662A	Qinghai(China)	Semi-winter	group2
L429	699	Hubei(China)	Semi-winter	group2
L430	Jianada2	Canada	Spring	group2
L431	Zhongshuang2	Hubei(China)	Semi-winter	group2
L435	WH-17	Hubei(China)	Semi-winter	group2
L437	WH-20	Hubei(China)	Semi-winter	group2
L443	WH-28	Hubei(China)	Semi-winter	group2
L445	WH-30	Hubei(China)	Semi-winter	mix
L447	WH-33	Hubei(China)	Semi-winter	group2
L449	WH-38	Hubei(China)	Semi-winter	mix
L450	WH-41	Hubei(China)	Semi-winter	group1
L451	WH-42	Hubei(China)	Semi-winter	group1
L452	WH-43	Hubei(China)	Semi-winter	mix
L453	WH-45	Hubei(China)	Semi-winter	group1
L454	WH-49	Hubei(China)	Semi-winter	mix
L455	WH-50	Hubei(China)	Semi-winter	group1
L456	WH-55	Hubei(China)	Semi-winter	group1
L459	WH-58	Hubei(China)	Semi-winter	mix
L460	WH-59	Hubei(China)	Semi-winter	group2
L461	WH-60	Hubei(China)	Semi-winter	group1
L462	WH-61	Hubei(China)	Semi-winter	mix
L465	WH-81	Hubei(China)	Semi-winter	mix
L466	WH-83	Hubei(China)	Semi-winter	group2
L468	WH-88	Hubei(China)	Semi-winter	group2
L469	WH-93	Hubei(China)	Semi-winter	group1
L473	Yuyou1	Henan(China)	Semi-winter	group2
L474	COBRA	German	Winter	mix
L477	Huayou6	Hubei(China)	Semi-winter	group2
L478	Huayou12	Hubei(China)	Semi-winter	group2
L479	Cubs root	South Korea	Spring	group2
L480	Huayou10	Hubei(China)	Semi-winter	group2
L482	Shengli	Sichuan(China)	Winter	group2
L486	Daichousen	South Korea	Spring	group2
L488	Niklas	Denmark	Spring	group1
L490	chuosenshu	South Korea	Winter	group2
L491	WESBROOK	Australia	Spring	group1
L493	Huayou4	Hubei(China)	Semi-winter	group2
L495	Mijiaoduotou	Shanghai(China)	Semi-winter	group2
L497	Caojingshengli	Shanghai(China)	Winter	group2
L498	Huyou3	Shanghai(China)	Semi-winter	group2
L499	Shaoyeqing	Shanghai(China)	Semi-winter	group2
L500	Feizhouruhuanghua	Shanghai(China)	Winter	group2
L501	Hujizao	Shanghai(China)	Winter	group2
L502	Caoyou2	Shanghai(China)	Semi-winter	group2
L504	Fengding240	Jiangsu(China)	Winter	group2
L505	Quanzi	Jiangsu(China)	Winter	mix
L506	Dahuaqiu	Jiangsu(China)	Semi-winter	group2
L507	Rongxuan	Jiangsu(China)	Semi-winter	group2
L509	Ningyou8	Jiangsu(China)	Semi-winter	mix
L510	Ningyouliu	Jiangsu(China)	Semi-winter	mix
L511	Duoyou1	Jiangsu(China)	Semi-winter	group2
L512	Huaiyou6-2	Jiangsu(China)	Semi-winter	group2
L513	Huaiyou12	Jiangsu(China)	Semi-winter	mix
L514	Peixuan170	Jiangsu(China)	Semi-winter	group2
L515	Guangde138	Anhui(China)	Semi-winter	group2
L516	Guangde8104	Anhui(China)	Semi-winter	group2
L517	Dangyouzao1	Anhui(China)	Semi-winter	group2
L518	Guangde761	Anhui(China)	Semi-winter	group2
L519	Tonglinghuaye	Anhui(China)	Semi-winter	group2
L520	Chu610	Anhui(China)	Semi-winter	group2
L523	Wanyouzao	Anhui(China)	Semi-winter	group2
L525	Chuxianbaihua	Anhui(China)	Semi-winter	group2
L526	Jie65-1	Zhejiang(China)	Semi-winter	group2
L527	Shenhuang	Shanghai(China)	Semi-winter	group2
L529	Sangao	Zhejiang(China)	Semi-winter	group2
L530	Zaofeng1	Sichuan(China)	Semi-winter	group2
* Clusters were defined by STRUCTURE packate when k=2
